# Supplementary material for: The Spalt Transcription Factors Generate the Transcriptional Landscape of the Drosophila melanogaster Wing Pouch Central Region
Source: PLoS Genet. 2015 Aug 4;11(8):e1005370. doi: 10.1371/journal.pgen.1005370 (PMC4524721; doi:10.1371/journal.pgen.1005370)
Supplement: S1 Table — (XLSX) [file pgen.1005370.s016.xlsx]

## Sheet: Hoja1
SystematicName	Symbol	Genename	logFC	AveExpr	t	P.Value	adj.P.Val	B
CG12505	Arc1	Activity-regulated cytoskeleton associated protein 1	3.33122	9.27493	10.1746	4.56558e-10	5.6648e-07	12.2037
CG13941	Arc2	CG13941 gene product from transcript CG13941-RA	1.3944	8.39404	7.31181	1.73821e-07	0.000128645	7.14321
CG15623	c-cup	calcutta cup	1.51477	4.7726	8.92693	5.33603e-09	4.78949e-06	10.1589
CG33653	Caps	Calcium activated protein for secretion	0.852395	6.0071	5.59619	1.01144e-05	0.00501984	3.49633
CG10089	CG10089	CG10089 gene product from transcript CG10089-RD	0.664597	7.13575	4.91114	5.55337e-05	0.0214931	1.94232
CG10492	CG10492	CG10492 gene product from transcript CG10492-RA	-0.471002	6.01099	-5.01573	4.27402e-05	0.0171718	2.18182
CG14059	CG14059	CG14059 gene product from transcript CG14059-RB	3.39306	6.35272	7.85249	5.21034e-08	4.14723e-05	8.20002
CG14196	CG14196	CG14196 gene product from transcript CG14196-RA	1.39934	4.6907	5.61209	9.72643e-06	0.00488475	3.5319
CG14321	CG14321	CG14321 gene product from transcript CG14321-RA	0.770037	5.72398	5.09265	3.52656e-05	0.0147298	2.35754
CG14545	CG14545	CG14545 gene product from transcript CG14545-RA	1.79221	5.40945	13.6286	1.27071e-12	4.8733e-09	16.7352
CG14695	CG14695	CG14695 gene product from transcript CG14695-RA	1.16724	4.61261	8.41671	1.54483e-08	1.3034e-05	9.25209
CG14907	CG14907	CG14907 gene product from transcript CG14907-RB	0.623998	9.03583	4.69069	9.657e-05	0.0339492	1.43586
CG1504	CG1504	CG1504 gene product from transcript CG1504-RB	0.546222	5.17006	4.8808	5.99224e-05	0.0225704	1.87273
CG15109	CG15109	CG15109 gene product from transcript CG15109-RC	-0.501913	4.3239	-5.18045	2.83287e-05	0.0124487	2.55764
CG15347	CG15347	CG15347 gene product from transcript CG15347-RA	2.37116	5.93888	6.80716	5.53908e-07	0.000354048	6.11476
CG15579	CG15579	CG15579 gene product from transcript CG15579-RA	0.513487	6.71685	4.70361	9.34834e-05	0.0337067	1.46561
CG18522	CG18522	CG18522 gene product from transcript CG18522-RA	2.30666	6.47023	9.41341	1.99875e-09	2.00761e-06	10.9849
CG2064	CG2064	CG2064 gene product from transcript CG2064-RA	0.904735	9.20036	7.13244	2.61439e-07	0.000183818	6.78225
CG2065	CG2065	CG2065 gene product from transcript CG2065-RA	1.03881	4.83195	5.63869	9.11063e-06	0.00468709	3.59136
CG2909	CG2909	CG2909 gene product from transcript CG2909-RA	0.688226	6.75237	4.95827	4.93498e-05	0.0196403	2.05032
CG30196	CG30196	CG30196 gene product from transcript CG30196-RA	1.7353	8.08845	7.22395	2.12181e-07	0.000151713	6.96704
CG3074	CG3074	CG3074 gene product from transcript CG3074-RB	1.32958	7.29665	5.81421	5.9273e-06	0.00312561	3.98166
CG3081	CG3081	CG3081 gene product from transcript CG3081-RA	1.03914	6.07874	5.01737	4.25655e-05	0.0171718	2.18556
CG31279	CG31279	CG31279 gene product from transcript CG31279-RB	2.09285	5.51031	14.4637	3.64002e-13	2.5593e-09	17.621
CG31324	CG31324	CG31324 gene product from transcript CG31324-RA	0.730162	5.29527	4.54187	0.000140388	0.0459102	1.09318
CG31664	CG31664	CG31664 gene product from transcript CG31664-RB	0.610909	4.47521	4.72412	8.87902e-05	0.0322905	1.51278
CG32625	CG32625	CG32625 gene product from transcript CG32625-RA	2.50627	6.25207	12.7544	5.02471e-12	1.51409e-08	15.7279
CG3397	CG3397	CG3397 gene product from transcript CG3397-RA	0.871916	8.35543	5.27421	2.24323e-05	0.0102413	2.77067
CG34002	CG34002	CG34002 gene product from transcript CG34002-RB	1.30364	6.6302	4.7859	7.60297e-05	0.0278903	1.65483
CG34165	CG34165	CG34165 gene product from transcript CG34165-RA	0.979507	6.15974	10.7612	1.53514e-10	2.08908e-07	13.0842
CG3448	CG3448	CG3448 gene product from transcript CG3448-RB	0.705025	7.13171	6.51683	1.09474e-06	0.000669315	5.5054
CG3492	CG3492	CG3492 gene product from transcript CG3492-RA	1.15687	4.76735	6.15584	2.58973e-06	0.00143751	4.73075
CG4168	CG4168	CG4168 gene product from transcript CG4168-RB	-0.434304	4.51174	-4.699	9.45743e-05	0.0338111	1.45499
CG4174	CG4174	CG4174 gene product from transcript CG4174-RB	0.70281	5.39563	5.86041	5.29572e-06	0.00282791	4.0838
CG4271	CG4271	CG4271 gene product from transcript CG4271-RA	0.542474	5.00063	4.80997	7.15718e-05	0.0264854	1.71014
CG43144	CG43144	CG43144 gene product from transcript CG43144-RB	1.42791	8.5435	11.0815	8.60946e-11	1.32311e-07	13.5443
CG5955	CG5955	CG5955 gene product from transcript CG5955-RA	2.62334	5.37307	24.9523	2.26273e-18	9.54555e-14	24.47
CG7695	CG7695	CG7695 gene product from transcript CG7695-RA	0.684921	5.24353	4.9041	5.65218e-05	0.0216766	1.92619
CG8620	CG8620	CG8620 gene product from transcript CG8620-RA	2.56063	5.39723	14.9263	1.86682e-13	1.57507e-09	18.0819
CG8927	CG8927	CG8927 gene product from transcript CG8927-RA	2.20142	7.39074	13.7171	1.10992e-12	4.68231e-09	16.8324
CG9259	CG9259	CG9259 gene product from transcript CG9259-RA	0.738601	5.4581	5.56161	1.10133e-05	0.00540242	3.41888
CG9875	CG9875	CG9875 gene product from transcript CG9875-RA	0.608096	4.82548	5.10596	3.41126e-05	0.0143908	2.38791
CG10965	Corp	Companion of reaper	0.621576	5.86332	6.75756	6.21822e-07	0.000391525	6.01155
CG32788	Crg-1	Circadianly Regulated Gene	1.39096	5.79583	11.1461	7.67278e-11	1.24494e-07	13.6354
CG1512	Cul-2	Cullin-2	1.0481	11.7526	11.7802	2.53633e-11	4.86352e-08	14.4998
CG10843	Cyp4p3	CG10843 gene product from transcript CG10843-RA	0.393959	5.27705	4.54675	0.000138673	0.0457435	1.10444
CG10245	Cyp6a20	CG10245 gene product from transcript CG10245-RB	1.65294	5.0635	12.0091	1.71914e-11	3.62619e-08	14.7988
CG4373	Cyp6d2	CG4373 gene product from transcript CG4373-RA	1.6774	7.08644	5.20244	2.68187e-05	0.0120359	2.60765
CG2914	Ets21C	Ets at 21C	0.649178	5.50428	6.71657	6.84338e-07	0.000424551	5.92599
CG42864	f	forked	0.605202	5.90464	5.39409	1.66598e-05	0.00807826	3.04199
CG30330	Gr59d	Gustatory receptor 59d	1.07201	4.40315	9.92731	7.31874e-10	8.59467e-07	11.8173
CG4181	GstD2	Glutathione S transferase D2	2.6003	6.06438	11.6439	3.20605e-11	5.88044e-08	14.3184
CG12242	GstD5	Glutathione S transferase D5	4.12306	5.25695	22.2803	2.89308e-17	6.10237e-13	23.2755
CG4423	GstD6	Glutathione S transferase D6	1.73984	4.89751	11.3724	5.1434e-11	8.67918e-08	13.9499
CG17530	GstE6	Glutathione S transferase E6	1.92401	8.94386	9.77181	9.88442e-10	1.06919e-06	11.5697
CG17531	GstE7	Glutathione S transferase E7	1.08989	7.23283	4.66565	0.000102841	0.0355612	1.37824
CG42352	Ir40a	Ionotropic receptor 40a	1.68739	5.31614	12.3654	9.48257e-12	2.2224e-08	15.2514
CG3767	JhI-26	Juvenile hormone-inducible protein 26	2.22893	4.89488	13.7904	9.92667e-13	4.65296e-09	16.9124
CG5747	mfr	misfire	1.37218	6.60436	4.52722	0.000145655	0.0469168	1.05944
CG14709	Mrp4	Multidrug resistance protein 4 ortholog	0.412617	5.63311	4.51562	0.000149966	0.0479279	1.03272
CG12908	Ndg	Nidogen/entactin	1.09633	4.84544	8.34084	1.81472e-08	1.50109e-05	9.11363
CG18859	Or19a	Odorant receptor 19a	1.98791	5.00639	9.9262	7.33438e-10	8.59467e-07	11.8156
CG32825	Or19b	Odorant receptor 19b	2.01871	4.93839	11.0508	9.09545e-11	1.32311e-07	13.5009
CG1155	Osi14	Osiris 14	1.17237	7.29695	5.3776	1.73548e-05	0.0082262	3.00473
CG6367	psh	persephone	0.800134	4.74708	4.54641	0.000138794	0.0457435	1.10364
CG2885	RabX2	CG2885 gene product from transcript CG2885-RA	1.97555	4.788	12.4456	8.30902e-12	2.08204e-08	15.3511
CG31062	side	sidestep	1.10119	5.15664	7.02869	3.31689e-07	0.000225687	6.57115
CG40452	Snap25	Synapse protein 25	0.788445	5.53223	4.66882	0.000102026	0.0355612	1.38554
CG7356	Tg	Transglutaminase	1.10261	5.01716	7.36856	1.52893e-07	0.000117272	7.25636
CG12846	Tsp42Ed	Tetraspanin 42Ed	2.38118	5.72172	13.051	3.12677e-12	1.09922e-08	16.0793
CG33542	upd3	unpaired 3	0.951657	4.92385	9.85631	8.39197e-10	9.56821e-07	11.7047
