# Supplementary material for: The Spalt Transcription Factors Generate the Transcriptional Landscape of the Drosophila melanogaster Wing Pouch Central Region
Source: PLoS Genet. 2015 Aug 4;11(8):e1005370. doi: 10.1371/journal.pgen.1005370 (PMC4524721; doi:10.1371/journal.pgen.1005370)
Supplement: S4 Table — Highlighted in grey scale data with a significant Bonferoni correction. (XLSX) [file pgen.1005370.s019.xlsx]

## Sheet: Hoja3
Sal 24h TOTAL
GO-term		nº gens	%	p-value	1/p-val
GO:0016051	carbohydrate biosynthetic process	8	1.3	0.005	200
GO:0048522	positive regulation of cellular process	22	3.6	0.0073	136.986
GO:0007098	centrosome cycle	6	1	0.011	90.9091
GO:0035194	posttranscriptional gene silencing by RNA	6	1	0.017	58.8235
GO:0009888	tissue development	27	4.4	0.018	55.5556
GO:0051297	centrosome organization	6	1	0.023	43.4783
GO:0007474	imaginal disc-derived wing vein specification	5	0.8	0.032	31.25
GO:0031023	microtubule organizing center organization	6	1	0.032	31.25
GO:0034984	cellular response to DNA damage stimulus	8	1.3	0.042	23.8095
GO:0046364	monosaccharide biosynthetic process	3	0.5	0.043	23.2558
GO:0051298	centrosome duplication	4	0.7	0.043	23.2558
GO:0002164	larval development	7	1.1	0.043	23.2558
Sal 24h +
GO-term		nº gens	%	p-value	1/p-val
GO:0045454	cell redox homeostasis	6	1.9	0.0029	344.828
GO:0016051	carbohydrate biosynthetic process	6	1.9	0.0037	270.27
GO:0042744	hydrogen peroxide catabolic process	3	0.9	0.017	58.8235
GO:0042743	hydrogen peroxide metabolic process	3	0.9	0.017	58.8235
GO:0034599	cellular response to oxidative stress	3	0.9	0.023	43.4783
GO:0000302	response to reactive oxygen species	3	0.9	0.039	25.641
Sal 24h -
GO-term		nº gens	%	p-value	1/p-val
GO:0010468	regulation of gene expression	34	11.5	0.00088	1136.36
GO:0048522	positive regulation of cellular process	16	5.4	0.0009	1111.11
GO:0035194	posttranscriptional gene silencing by RNA	6	2	0.00094	1063.83
GO:0060255	regulation of macromolecule metabolic process	36	12.2	0.0015	666.667
GO:0010556	regulation of macromolecule biosynthetic process	29	9.8	0.0045	222.222
GO:0007098	centrosome cycle	5	1.7	0.0048	208.333
GO:0043067	regulation of programmed cell death	8	2.7	0.0054	185.185
GO:0006575	cellular amino acid derivative metabolic process	6	2	0.0062	161.29
GO:0010941	regulation of cell death	8	2.7	0.0066	151.515
GO:0051254	positive regulation of RNA metabolic process	7	2.4	0.0076	131.579
GO:0031326	regulation of cellular biosynthetic process	29	9.8	0.008	125
GO:0009889	regulation of biosynthetic process	29	9.8	0.008	125
GO:0051297	centrosome organization	5	1.7	0.0091	109.89
GO:0060249	anatomical structure homeostasis	5	1.7	0.0091	109.89
GO:0010629	negative regulation of gene expression	12	4.1	0.01	100
GO:0010942	positive regulation of cell death	5	1.7	0.011	90.9091
GO:0043068	positive regulation of programmed cell death	5	1.7	0.011	90.9091
GO:0048569	post-embryonic organ development	13	4.4	0.012	83.3333
GO:0031023	microtubule organizing center organization	5	1.7	0.012	83.3333
GO:0080090	regulation of primary metabolic process	31	10.5	0.017	58.8235
GO:0007067	mitosis	8	2.7	0.022	45.4545
GO:0007474	imaginal disc-derived wing vein specification	4	1.4	0.023	43.4783
GO:0034984	cellular response to DNA damage stimulus	6	2	0.024	41.6667
GO:0000280	nuclear division	8	2.7	0.024	41.6667
GO:0000087	M phase of mitotic cell cycle	8	2.7	0.024	41.6667
GO:0010628	positive regulation of gene expression	7	2.4	0.025	40
GO:0030239	myofibril assembly	3	1	0.029	34.4828
GO:0031987	locomotion involved in locomotory behavior	3	1	0.029	34.4828
GO:0048854	brain morphogenesis	3	1	0.029	34.4828
GO:0051173	positive regulation of nitrogen compound metabolic process	7	2.4	0.029	34.4828
GO:0045935	positive regulation of nucleobase, nucleoside, nucleotide and nucleic acid metabolic process	7	2.4	0.029	34.4828
GO:0006576	biogenic amine metabolic process	4	1.4	0.029	34.4828
GO:0019219	regulation of nucleobase, nucleoside, nucleotide and nucleic acid metabolic process	26	8.8	0.032	31.25
GO:0050905	neuromuscular process	3	1	0.033	30.303
GO:0032200	telomere organization	3	1	0.033	30.303
GO:0051171	regulation of nitrogen compound metabolic process	26	8.8	0.033	30.303
GO:0045165	cell fate commitment	10	3.4	0.035	28.5714
GO:0048707	instar larval or pupal morphogenesis	13	4.4	0.035	28.5714
GO:0031323	regulation of cellular metabolic process	30	10.2	0.035	28.5714
GO:0031032	actomyosin structure organization	4	1.4	0.036	27.7778
GO:0010557	positive regulation of macromolecule biosynthetic process	7	2.4	0.038	26.3158
GO:0009886	post-embryonic morphogenesis	13	4.4	0.039	25.641
GO:0000279	M phase	16	5.4	0.041	24.3902
GO:0002164	larval development	5	1.7	0.042	23.8095
GO:0010605	negative regulation of macromolecule metabolic process	12	4.1	0.042	23.8095
GO:0048513	organ development	31	10.5	0.044	22.7273
GO:0007552	metamorphosis	13	4.4	0.046	21.7391
GO:0009888	tissue development	15	5.1	0.046	21.7391
GO:0048563	post-embryonic organ morphogenesis	11	3.7	0.047	21.2766
GO:0007560	imaginal disc morphogenesis	11	3.7	0.047	21.2766
STG total
GO-term		nº gens	%	p-value	1/p-val
GO:0008285	negative regulation of cell proliferation	6	2.4	8.3e-05	12048.2
GO:0042127	regulation of cell proliferation	7	2.8	0.00027	3703.7
GO:0002784	regulation of immune effector process	4	1.6	0.0063	158.73
GO:0002700	regulation of antimicrobial peptide production	4	1.6	0.0063	158.73
GO:0002697	regulation of production of molecular mediator of immune response	4	1.6	0.0063	158.73
GO:0050832	defense response to fungus	4	1.6	0.0079	126.582
GO:0031326	regulation of cellular biosynthetic process	25	9.8	0.0089	112.36
GO:0009889	regulation of biosynthetic process	25	9.8	0.0089	112.36
GO:0002831	regulation of response to biotic stimulus	4	1.6	0.0097	103.093
GO:0009620	response to fungus	4	1.6	0.0097	103.093
GO:0002920	regulation of humoral immune response	4	1.6	0.0097	103.093
GO:0002759	regulation of antimicrobial humoral response	4	1.6	0.0097	103.093
GO:0048522	positive regulation of cellular process	12	4.7	0.011	90.9091
GO:0048523	negative regulation of cellular process	17	6.7	0.011	90.9091
GO:0045087	innate immune response	6	2.4	0.016	62.5
GO:0031347	regulation of defense response	4	1.6	0.017	58.8235
GO:0010468	regulation of gene expression	25	9.8	0.021	47.619
GO:0080134	regulation of response to stress	5	2	0.023	43.4783
GO:0042742	defense response to bacterium	5	2	0.024	41.6667
GO:0019730	antimicrobial humoral response	5	2	0.025	40
GO:0050776	regulation of immune response	4	1.6	0.025	40
GO:0010556	regulation of macromolecule biosynthetic process	22	8.7	0.036	27.7778
GO:0009617	response to bacterium	5	2	0.038	26.3158
GO:0060255	regulation of macromolecule metabolic process	26	10.2	0.04	25
GO:0034984	cellular response to DNA damage stimulus	5	2	0.046	21.7391
GO:0007242	intracellular signaling cascade	10	3.9	0.047	21.2766
STG -
GO-term		nº gens	%	p-value	1/p-val
GO:0008285	negative regulation of cell proliferation	5	3.9	0.00011	9090.91
GO:0042127	regulation of cell proliferation	5	3.9	0.0015	666.667
GO:0045087	innate immune response	5	3.9	0.0082	121.951
GO:0009966	regulation of signal transduction	8	6.3	0.013	76.9231
GO:0048523	negative regulation of cellular process	11	8.7	0.017	58.8235
GO:0010646	regulation of cell communication	8	6.3	0.018	55.5556
GO:0048522	positive regulation of cellular process	8	6.3	0.018	55.5556
GO:0002784	regulation of immune effector process	3	2.4	0.018	55.5556
GO:0002700	regulation of production of molecular mediator of immune response	3	2.4	0.018	55.5556
GO:0002697	regulation of antimicrobial peptide production	3	2.4	0.018	55.5556
GO:0080134	regulation of response to stress	4	3.1	0.021	47.619
GO:0050832	defense response to fungus	3	2.4	0.021	47.619
GO:0042742	defense response to bacterium	4	3.1	0.022	45.4545
GO:0019730	antimicrobial humoral response	4	3.1	0.023	43.4783
GO:0031326	regulation of cellular biosynthetic process	15	11.8	0.023	43.4783
GO:0009889	regulation of biosynthetic process	15	11.8	0.023	43.4783
GO:0002759	response to fungus	3	2.4	0.024	41.6667
GO:0002831	regulation of antimicrobial humoral response	3	2.4	0.024	41.6667
GO:0009620	regulation of humoral immune response	3	2.4	0.024	41.6667
GO:0002920	regulation of response to biotic stimulus	3	2.4	0.024	41.6667
GO:0006026	aminoglycan catabolic process	3	2.4	0.031	32.2581
GO:0046620	regulation of organ growth	3	2.4	0.031	32.2581
GO:0009617	response to bacterium	4	3.1	0.032	31.25
GO:0000272	polysaccharide catabolic process	3	2.4	0.033	30.303
GO:0031347	regulation of defense response	3	2.4	0.035	28.5714
GO:0000902	cell morphogenesis	9	7.1	0.037	27.027
GO:0009888	tissue development	9	7.1	0.038	26.3158
GO:0050776	regulation of immune response	3	2.4	0.047	21.2766
STG +
GO-term		nº gens	%	p-value	1/p-val
GO:0035194	posttranscriptional gene silencing by RNA	3	2.3	0.033	30.303
GO:0010629	negative regulation of gene expression	6	4.7	0.035	28.5714
GO:0060249	anatomical structure homeostasis	3	2.3	0.037	27.027
GO:0010468	regulation of gene expression	13	10.1	0.042	23.8095
STG-OK total
GO-term		nº gens	%	p-value	1/p-val
GO:0042127	regulation of cell proliferation	4	6.1	0.0024	416.667
GO:0008285	negative regulation of cell proliferation	3	4.5	0.0082	121.951
GO:0006259	DNA metabolic process	5	7.6	0.02	50
GO:0031326	regulation of cellular biosynthetic process	10	15.2	0.024	41.6667
GO:0009889	regulation of biosynthetic process	10	15.2	0.024	41.6667
GO:0019730	antimicrobial humoral response	3	4.5	0.043	23.2558
GO:0007165	signal transduction	8	12.1	0.046	21.7391
GO:0010556	regulation of macromolecule biosynthetic process	9	13.6	0.049	20.4082
STG-OK -
GO-term		nº gens	%	p-value	1/p-val
GO:0008285	negative regulation of cell proliferation	3	9.4	0.0021	476.19
GO:0042127	regulation of cell proliferation	3	9.4	0.0079	126.582
GO:0009888	tissue development	5	15.6	0.018	55.5556
GO:0007560	imaginal disc morphogenesis	4	12.5	0.028	35.7143
GO:0048563	post-embryonic organ morphogenesis	4	12.5	0.028	35.7143
GO:0048569	post-embryonic organ development	4	12.5	0.031	32.2581
GO:0060284	regulation of cell development	3	9.4	0.038	26.3158
GO:0048513	organ development	7	21.9	0.043	23.2558
GO:0048707	instar larval or pupal morphogenesis	4	12.5	0.046	21.7391
GO:0048149	behavioral response to ethanol	2	6.2	0.046	21.7391
GO:0009886	post-embryonic morphogenesis	4	12.5	0.048	20.8333
STG-OK +
GO-term		nº gens	%	p-value	1/p-val
GO:0006259	DNA metabolic process	4	11.4	0.0086	116.279
GO:0034984	cellular response to DNA damage stimulus	3	8.6	0.012	83.3333
GO:0007242	intracellular signaling cascade	4	11.4	0.019	52.6316
GO:0032200	telomere organization	2	5.7	0.029	34.4828
